# Supplementary material for: Evaluation of Quality Changes in Huajiao Seed Oil During Different Storage Conditions
Source: Foods. 2026 May 13;15(10):1708. doi: 10.3390/foods15101708 (PMC13206043; doi:10.3390/foods15101708)
Supplement: Supplementary file 1 [file foods-15-01708-s001.zip]

Archive with 1 entries (1 files):
- foods-4217710-supplementary.pdf
